# Supplementary material for: A Pilot Randomised Clinical Trial Comparing a Short-Term Perioperative Prophylaxis Regimen to a Long-Term Standard Protocol in Equine Colic Surgery
Source: Antibiotics (Basel). 2021 May 16;10(5):587. doi: 10.3390/antibiotics10050587 (PMC8156649; doi:10.3390/antibiotics10050587)
Supplement: Supplementary file 1 [file antibiotics-10-00587-s001.zip]

Archive with 1 entries (1 files):
- antibiotics-1148483-supplementary.pdf
